# Supplementary material for: Effects of Module Truncation of a New Alginate Lyase VxAly7C from Marine Vibrio xiamenensis QY104 on Biochemical Characteristics and Product Distribution
Source: Int J Mol Sci. 2022 Apr 27;23(9):4795. doi: 10.3390/ijms23094795 (PMC9102848; doi:10.3390/ijms23094795)
Supplement: Supplementary file 1 [file ijms-23-04795-s001.zip]

Archive with 1 entries (1 files):
- ijms-1663999-supplementary.pdf
